# Supplementary material for: The m6A reader IGF2BP3 preserves NOTCH3 mRNA stability to sustain Notch3 signaling and promote tumor metastasis in nasopharyngeal carcinoma
Source: Oncogene. 2023 Oct 18;42(48):3564–74. doi: 10.1038/s41388-023-02865-6 (PMC10673713; doi:10.1038/s41388-023-02865-6)
Supplement: Supplementary file 3 — Source data [file 41388_2023_2865_MOESM3_ESM.xlsx]

## Sheet: Clinical data
Clinical data
Nomber_of_Patients	Age	Sex	T_Stage	N_Stage	IGF2BP3 expression	Notch3 expression	IGF2BP3/NOTCH3 expression	DMFS_status	DMFS_time	OS_status	OS_time
1	0	1	1	0	0	0	0	0	106.1	0	106.1
2	0	1	1	0	1	0	1	0	101.9	0	101.9
3	0	1	1	1	0	0	0	0	97.4	0	97.4
4	0	1	1	1	0	0	0	0	101.333	0	101.333
5	0	1	0	1	0	0	0	0	100.033	0	100.033
6	0	1	1	0	0	0	0	0	103.967	0	103.967
7	0	1	1	1	1	0	1	0	100.767	0	100.767
8	0	1	1	1	1	1	2	0	10.8333	1	10.8333
9	1	1	1	1	1	1	2	1	21.7	1	24.1667
10	0	1	1	1	0	0	0	0	94.0667	0	94.0667
11	1	2	1	0	0	0	0	0	91.5	0	91.5
12	0	2	1	0	1	1	2	0	21.8	0	21.8
13	0	1	1	1	1	1	2	0	76.1	0	76.1
14	0	1	1	1	0	0	0	0	102.533	0	102.533
15	0	1	1	1	0	1	1	0	90.8	0	90.8
16	0	1	0	0	0	1	1	0	76.1333	0	76.1333
17	0	2	1	0	0	1	1	0	85.7333	0	85.7333
18	1	2	1	0	1	0	1	0	90.6333	0	90.6333
19	1	1	1	1	1	1	2	1	7.46667	1	22.4333
20	0	1	1	0	1	1	2	0	77.6	0	77.6
21	1	1	1	1	0	0	0	0	80.6667	0	80.6667
22	0	1	1	1	1	1	2	1	53.4	0	54.4
23	0	1	0	0	1	0	1	0	98.3333	0	98.3333
24	0	1	1	0	0	1	1	1	21.5333	1	42.1667
25	0	2	0	0	0	0	0	0	98.2	0	98.2
26	1	1	1	0	0	0	0	0	99.6	0	99.6
27	0	1	1	1	1	0	1	0	73.2333	0	73.2333
28	1	1	1	0	0	0	0	0	98.9	0	98.9
29	0	2	1	0	1	1	2	0	72.9333	0	72.9333
30	0	1	1	0	0	1	1	0	98.3333	0	98.3333
31	1	1	1	1	1	1	2	0	84.4333	0	84.4333
32	0	1	1	0	0	0	0	0	75	0	75
33	0	1	1	1	1	1	2	0	72.4	0	72.4
34	0	1	1	0	0	0	0	0	79.6333	0	79.6333
35	0	1	1	0	0	0	0	0	93.5333	0	93.5333
36	1	1	1	1	0	0	0	1	60.8333	0	83.5667
37	1	2	1	1	1	1	2	1	3.73333	1	7.73333
38	1	1	1	0	1	0	1	0	96.3333	0	96.3333
39	1	1	1	1	1	1	2	1	61.8667	0	82.8333
40	0	1	1	1	1	0	1	0	98.1333	0	98.1333
41	0	1	1	0	1	0	1	0	86.4667	0	86.4667
42	1	1	1	1	1	1	2	0	60.9333	0	60.9333
43	0	1	1	1	1	1	2	0	73.5333	0	73.5333
44	0	1	1	0	0	1	1	0	81.7	0	81.7
45	0	1	1	0	1	0	1	0	95.7333	0	95.7333
46	0	1	1	1	1	1	2	0	52.4	0	52.4
47	0	1	1	0	1	0	1	0	92.2333	0	92.2333
48	0	1	0	1	1	0	1	0	57.1667	0	57.1667
49	0	1	1	0	1	1	2	0	94.9	0	94.9
50	0	2	1	0	1	0	1	0	84.9667	0	84.9667
51	1	1	1	1	0	1	1	0	37.7333	0	37.7333
52	0	2	1	1	0	1	1	0	69.4	0	69.4
53	1	1	1	0	0	0	0	0	67.6667	1	67.6667
54	1	1	1	1	0	1	1	0	53.1	1	53.1
55	0	1	1	0	1	1	2	0	82.4333	0	82.4333
56	1	1	0	0	0	0	0	0	91.2667	0	91.2667
57	0	2	0	1	1	0	1	0	46.0333	1	46.0333
58	0	1	1	0	0	0	0	0	94	0	94
59	0	1	1	0	0	1	1	0	74.7	0	74.7
60	1	2	1	0	1	0	1	0	94.7	0	94.7
61	0	1	0	1	1	0	1	0	95.4667	0	95.4667
62	1	1	1	0	0	0	0	0	94.4667	0	94.4667
63	0	1	1	1	1	1	2	0	74.3	0	74.3
64	1	1	1	0	1	1	2	0	34.6333	1	34.6333
65	1	1	1	0	1	1	2	1	16.3	0	90.6
66	1	2	1	0	1	0	1	0	93.7	0	93.7
67	1	1	0	1	1	1	2	1	38.8333	1	44.8333
68	1	2	1	1	0	0	0	0	70.3	0	70.3
69	1	1	1	0	1	0	1	0	92.6667	0	92.6667
70	0	2	1	0	0	1	1	0	72.7333	0	72.7333
71	1	2	0	1	1	0	1	0	54.8667	0	54.8667
72	1	1	1	1	1	1	2	1	26.6	1	40.7667
73	0	1	1	1	0	0	0	0	92.8667	0	92.8667
74	0	1	1	0	0	1	1	0	94.2667	0	94.2667
75	0	1	1	0	1	0	1	0	67.5	0	67.5
76	0	1	1	1	0	0	0	0	94.3	0	94.3
77	0	1	1	0	0	0	0	0	77.1333	0	77.1333
78	0	1	1	0	0	0	0	0	86.1333	0	86.1333
79	1	1	0	0	1	1	2	0	79.5	0	79.5
80	1	1	1	1	1	1	2	0	85.6667	0	85.6667
81	0	2	1	1	1	0	1	0	76	0	76
82	0	1	1	1	1	0	1	0	69.2333	1	69.2333
83	1	1	1	0	0	1	1	0	77.7333	0	77.7333
84	0	1	1	0	1	1	2	0	79.2333	0	79.2333
85	0	1	1	0	0	0	0	0	65.7	0	65.7
86	1	1	0	1	1	1	2	1	15.3	0	17.7333
87	0	1	1	0	1	1	2	0	75.7	0	75.7
88	0	1	1	1	1	1	2	1	7.13333	1	14.9333
89	0	1	1	0	1	1	2	0	92.1	0	92.1
90	0	1	0	0	0	0	0	0	67.2333	0	67.2333
91	1	1	0	1	1	1	2	0	20.9333	0	20.9333
92	0	1	1	1	1	1	2	0	71.1667	0	71.1667
93	0	1	0	1	1	1	2	1	1.73333	0	78.5
94	0	1	1	1	1	0	1	0	90.4	0	90.4
95	1	1	1	1	1	1	2	0	19.5333	1	19.5333
96	0	1	0	0	0	1	1	0	78.5333	0	78.5333
97	0	2	1	1	0	1	1	0	87.7667	0	87.7667
98	1	1	0	1	0	0	0	0	89.6	0	89.6
99	0	1	0	1	0	0	0	0	76.5667	0	76.5667
100	0	1	1	1	1	1	2	0	70.4	0	70.4
101	1	1	1	1	0	0	0	0	71.3667	1	71.3667
102	1	1	1	1	0	0	0	0	24.4333	0	24.4333
103	1	2	1	1	0	1	1	0	72.8667	0	86.5
104	0	1	1	0	1	1	2	0	59.5667	1	59.5667
105	0	1	1	1	1	1	2	0	73.3333	0	73.3333
106	0	1	0	0	0	0	0	0	86.3333	0	86.3333
107	1	1	1	1	1	1	2	0	88.0333	0	88.0333
108	1	1	1	0	0	0	0	0	74.3667	0	74.3667
109	0	1	1	0	0	1	1	1	31.2333	0	32.1333
110	1	2	1	0	0	0	0	0	76.9	0	76.9
111	0	1	0	0	0	0	0	0	90.7667	0	90.7667
112	1	1	1	1	0	0	0	0	74.4333	0	74.4333
113	0	1	0	1	0	0	0	0	65.0667	0	65.0667
114	0	1	0	1	1	0	1	0	88.8667	0	88.8667
115	0	1	1	1	1	1	2	0	73.3333	0	73.3333
116	0	1	1	0	0	1	1	0	49.9	0	49.9
117	0	1	1	0	1	1	2	0	84.2	0	84.2
118	1	1	1	0	0	1	1	0	86.3667	0	86.3667
119	0	2	1	1	1	1	2	0	88.0667	0	88.0667
120	0	1	1	1	1	0	1	0	72.9	0	72.9
121	1	1	1	0	1	0	1	0	87.8333	0	87.8333
122	0	2	1	0	0	0	0	0	87.8333	0	87.8333
123	1	1	0	0	1	1	2	0	87.4667	0	87.4667
124	1	2	1	1	0	0	0	0	71	0	71
125	1	1	1	1	1	1	2	1	67.4333	1	67.4333
126	1	1	1	0	0	0	0	0	87.1333	0	87.1333
127	0	2	1	1	0	0	0	0	83.9333	0	83.9333
128	1	1	1	0	0	0	0	0	86.8667	0	86.8667
129	0	2	1	1	1	0	1	1	71.4667	1	71.4667
130	0	1	1	1	0	0	0	0	70.3333	0	70.3333
131	0	2	1	1	1	1	2	0	64.7	0	64.7
132	1	1	1	1	0	1	1	0	70.6667	0	70.6667
133	0	1	1	0	1	0	1	0	57.1333	0	57.1333
134	0	1	1	1	1	1	2	1	50.1333	1	70.6667
135	0	1	1	1	0	0	0	1	69.6	0	81.8333
136	0	1	1	1	1	1	2	1	14.3667	1	68.0333
137	1	1	1	1	1	1	2	0	72.0667	0	72.0667
138	0	1	1	0	0	1	1	1	43.2333	0	79.6667
139	0	1	1	1	1	1	2	1	6.26667	1	67
140	0	1	1	1	0	0	0	1	41.6667	0	74.9333
141	1	2	1	0	1	1	2	1	16.9	0	73.6333
142	1	1	1	0	1	0	1	0	66	1	66
143	0	1	0	1	0	1	1	1	66.0333	0	76.5667
144	0	1	1	1	1	1	2	1	62.7333	1	62.7333
145	1	1	1	1	1	0	1	1	55.5333	0	66.4667
146	0	1	1	1	1	1	2	1	41.9	0	75.3667
147	1	1	1	1	1	1	2	1	26.6667	0	73.8333
148	0	2	1	1	0	0	0	0	49.9333	0	49.9333
149	1	1	0	1	1	1	2	1	63.4333	1	63.4333
150	1	1	0	1	1	1	2	1	31.2667	1	63.4667
151	0	2	1	0	1	0	1	1	44.2667	0	69.3333
152	0	1	1	1	0	1	1	0	62.5667	1	62.5667
153	0	1	1	1	1	1	2	1	18.6	0	64.2667
154	0	1	1	1	1	1	2	1	5.1	0	65.8
155	0	1	1	1	1	1	2	0	72.4333	0	72.4333
156	0	2	1	1	0	1	1	1	26.5	0	70.0333
157	1	1	1	1	1	0	1	1	33.3667	0	67.8667
158	0	1	1	0	0	1	1	1	50.3	0	67.8667
159	0	1	1	1	1	1	2	0	61.6	0	61.6
160	0	1	1	0	1	1	2	0	51.9667	0	51.9667
161	1	1	1	0	0	0	0	0	64.8667	0	64.8667
162	0	1	1	0	1	0	1	1	41.5667	0	63.2333
163	0	1	1	1	1	1	2	0	67.3	0	67.3
164	0	1	1	0	1	1	2	1	14.6667	0	66.8667
165	0	2	1	1	1	1	2	1	27.3667	0	66.8667
166	0	1	0	1	1	1	2	1	5.93333	0	66.8
167	1	2	1	0	1	1	2	1	9.56667	0	66.8333
168	0	1	1	1	1	0	1	0	62.8667	0	62.8667
169	1	1	0	1	1	1	2	1	32.2	0	64.1
170	1	1	1	0	1	1	2	0	49.2333	0	49.2333
171	0	1	1	1	1	1	2	1	18.3333	0	66.1333
172	0	1	1	1	1	1	2	0	64.3	0	64.3
173	1	1	1	0	0	0	0	0	62.1	0	62.1
174	0	2	0	0	0	0	0	0	62.9333	0	62.9333
175	1	2	0	0	1	1	2	0	74.1667	0	74.1667
176	0	2	0	0	0	0	0	0	71.2667	0	71.2667
177	0	1	0	0	1	0	1	0	71.5333	0	71.5333
178	1	1	0	0	1	1	2	0	67.4333	0	67.4333
179	1	1	0	0	0	0	0	0	66.6	0	66.6
180	1	1	0	0	0	1	1	0	71.4667	0	71.4667
181	0	1	0	0	0	1	1	0	68.1333	0	68.1333
182	1	2	0	0	0	0	0	0	62.3333	0	62.3333
183	0	1	0	0	1	1	2	0	67.6333	0	67.6333

## Sheet: fig1A
	NPC23	NPC30	NPC32	NPC33	NPC34	NPC35	NPC36	NPC37	NPC39	NPCC	NPCD	NPCI	NPCJ	NPN1	NPN2	NPN3	NPNA	NPNB	T-TEST
YTHDF1	3.94111	3.30889	3.44095	3.44626	4.78921	3.50716	3.38267	4.07724	3.0197	4.11103	3.83188	4.40667	4.51475	4.21335	4.40395	4.49313	4.22805	4.44294	0.00464
YTHDF2	4.27202	4.36597	4.33414	4.62469	5.98709	4.06867	5.63807	5.76607	4.70929	5.10727	5.45648	4.92077	5.67807	5.3067	5.53667	5.33914	5.11645	5.28725	0.116
YTHDF3	4.30086	3.0321	3.01792	2.63923	4.33485	2.62293	3.80426	2.82782	3.54844	4.43095	3.04963	4.48864	4.79181	3.88069	4.5292	4.91073	4.23419	5.17792	0.0128
YTHDC1	4.79286	5.58856	4.7021	4.18428	5.6372	5.19456	5.97338	6.08087	5.99435	4.99367	5.23993	5.00585	5.02148	5.9528	6.33521	6.44328	5.91815	6.13607	0.000222
YTHDC2	2.12763	2.35332	2.13422	1.848	3.31179	1.65535	2.30451	1.98914	1.76553	2.73552	2.13093	2.94673	3.31179	3.44626	4.42358	4.5509	4.06781	4.75542	0.000141
IGF2BP1	0.0285692	1.15704	0	0	1.21412	1.54597	1.80323	3.42895	1.4489	0.545968	0.333424	0.454176	0.124328	0.275007	1.65535	1.58496	0.378512	0.250962	0.817
IGF2BP2	1.40054	2	1.12433	1.52607	1.52607	1.70929	1.67356	0.871844	3.43829	2.06005	3.51854	0.963474	2.45418	3.23266	4.37434	3.90014	3.53356	3.70708	1.96e-05
IGF2BP3	3.57168	1.32769	2.40327	1.64155	4.50843	2.04614	4.04963	1.04963	2.70708	3.37712	3.26604	4.90111	4.84499	0.831877	2.26903	1.95606	2.39506	1.01436	0.0149
HNRNPA2B1	7.61154	8.08369	7.80439	8.01948	9.75287	7.70058	8.81772	8.40977	7.84166	8.81868	8.06496	9.01095	8.78722	8.4874	9.17458	9.28716	8.656	8.91683	0.0352
HNRNPC	7.65378	7.06609	7.15239	7.16611	8.79705	7.17782	7.96763	8.05794	7.51072	7.96243	8.12443	8.34341	8.0838	7.98231	8.30095	8.27966	7.67786	7.88557	0.207
HNRNPG	3.79701	4.26078	3.27202	3.75809	4.75649	3.94673	4.90641	5.47508	4.39438	3.98732	4.66619	4.36457	4.33128	4.70819	4.49761	4.97453	4.21257	4.12681	0.381
Two-sided Student’s t test

## Sheet: fig1B
qRT-PCR
Target	sample-ID	Ct
GAPDH	N1-1	13.59
GAPDH	N1-2	13.95
GAPDH	N1-3	14.11
GAPDH	N2-1	11.45
GAPDH	N2-2	12.03				N1	N2	N3	T1	T2	T3	T4	T5	T6	T7	T8	T9	T10
GAPDH	N2-3	11.31			Relative IGF2BP3 mRNA expression	0.813327	0.755363	0.683924	6.40223	3.2458	5.50945	7.28658	6.37271	8.84733	11.0444	11.8645	16.1699	19.4978
GAPDH	N3-1	12.65				1.23277	0.704778	0.587194	5.27282	2.21695	4.9311	9.22303	8.82691	10.5213	12.1699	10.2573	13.8829	17.3305
GAPDH	N3-2	12.78				0.953899	0.676069	0.432841	8.21679	2.47697	4.63288	7.64884	5.70374	12.7749	14.1747	11.6203	18.1921	18.0665
GAPDH	N3-3	13.04
GAPDH	T1-1	12.39				normal	non-M	M
GAPDH	T1-2	12.03			AVE_IGF2BP3	1	6.63061	10.7145
GAPDH	T1-3	12.57				0.71207	2.64657	12.463
GAPDH	T2-1	12.98				0.567986	5.02447	11.2473
GAPDH	T2-2	12.52					8.05282	16.0817
GAPDH	T2-3	12.93					6.96779	18.2983
GAPDH	T3-1	13.01			P value (normal tissues versus NPC tissues with metastasis(-))	0.0433
GAPDH	T3-2	13.26			P value (NPC tissues with metastasis(-) versus NPC tissues with metastasis(+))	0.0013
GAPDH	T3-3	13.97			P value (normal tissues versus NPC tissues with metastasis(+))	＜0.0001
GAPDH	T4-1	13.26			Ct represents the cycle threshold for each transcript.
GAPDH	T4-2	13.98			The mRNA expression was calculated with 2[(Ct of gene) - (Ct of GAPDH)]
GAPDH	T4-3	13.37			One-way ANOVA with Tukey's multiple comparisons test
GAPDH	T5-1	13.13
GAPDH	T5-2	12.94
GAPDH	T5-3	13.75
GAPDH	T6-1	13.04
GAPDH	T6-2	13.12
GAPDH	T6-3	13.91
GAPDH	T7-1	11.95
GAPDH	T7-2	11.42
GAPDH	T7-3	11.09
GAPDH	T8-1	11.99
GAPDH	T8-2	12
GAPDH	T8-3	11.83
GAPDH	T9-1	13.8
GAPDH	T9-2	14.07
GAPDH	T9-3	13.85
GAPDH	T10-1	13.18
GAPDH	T10-2	12.7
GAPDH	T10-3	12.99
IGF2BP3	N1-1	31.44
IGF2BP3	N1-2	30.84
IGF2BP3	N1-3	31.21
IGF2BP3	N2-1	29.26
IGF2BP3	N2-2	29.36
IGF2BP3	N2-3	29.42
IGF2BP3	N3-1	30.63
IGF2BP3	N3-2	30.85
IGF2BP3	N3-3	31.29
IGF2BP3	T1-1	26.91
IGF2BP3	T1-2	27.19
IGF2BP3	T1-3	26.55
IGF2BP3	T2-1	28.37
IGF2BP3	T2-2	28.92
IGF2BP3	T2-3	28.76
IGF2BP3	T3-1	28.21
IGF2BP3	T3-2	28.37
IGF2BP3	T3-3	28.46
IGF2BP3	T4-1	27.93
IGF2BP3	T4-2	27.59
IGF2BP3	T4-3	27.86
IGF2BP3	T5-1	27.86
IGF2BP3	T5-2	27.39
IGF2BP3	T5-3	28.02
IGF2BP3	T6-1	27.47
IGF2BP3	T6-2	27.22
IGF2BP3	T6-3	26.94
IGF2BP3	T7-1	25.28
IGF2BP3	T7-2	25.14
IGF2BP3	T7-3	24.92
IGF2BP3	T8-1	25.63
IGF2BP3	T8-2	25.84
IGF2BP3	T8-3	25.66
IGF2BP3	T9-1	27.15
IGF2BP3	T9-2	27.37
IGF2BP3	T9-3	26.98
IGF2BP3	T10-1	25.93
IGF2BP3	T10-2	26.1
IGF2BP3	T10-3	26.04

## Sheet: fig2C
agar	cells per field
HONE1	Vector	IGF2BP3	Scramble	shIGF2BP3#1	shIGF2BP3#2			SUNE1	Vector	IGF2BP3	Scramble	shIGF2BP3#1	shIGF2BP3#2
rep1	48	96	43	16	18			rep1	60	107	67	22	31
rep2	45	88	40	15	22			rep2	47	97	47	17	26
rep3	52	86	51	13	24			rep3	51	102	54	16	23
P value (Vector versus IGF2BP3)	0.000342							P value (Vector versus IGF2BP3)	0.000508
P value (Scramble versus shIGF2BP3#1)	0.00091							P value (Scramble versus shIGF2BP3#1)	0.00359
P value (Scramble versus shIGF2BP3#2)	0.00332							P value (Scramble versus shIGF2BP3#2)	0.00965
Two-sided Student’s t test								Two-sided Student’s t test

## Sheet: fig2E
Luminescence	Counts
	Vector								IGF2BP3								Scramble								shIGF2BP3#1								shIGF2BP3#2
week	Mouse 1	Mouse 2	Mouse 3	Mouse 4	Mouse 5	Mouse 6	Mouse 7	Mouse 8	Mouse 1	Mouse 2	Mouse 3	Mouse 4	Mouse 5	Mouse 6	Mouse 7	Mouse 8	Mouse 1	Mouse 2	Mouse 3	Mouse 4	Mouse 5	Mouse 6	Mouse 7	Mouse 8	Mouse 1	Mouse 2	Mouse 3	Mouse 4	Mouse 5	Mouse 6	Mouse 7	Mouse 8	Mouse 1	Mouse 2	Mouse 3	Mouse 4	Mouse 5	Mouse 6	Mouse 7	Mouse 8
1	4770	5508	6592	4683	3850.2	6031.8	3686.4	4413.6	5747.4	4783.5	3938.4	6651	4063.5	2913.3	5203.8	2958.3	4464	3998.7	4730.4	5419.8	5980.5	4571.1	3493.8	5586.3	4781.7	4859.1	5559.3	5325.3	6332.4	5218.2	2940.3	4788	4988.7	4021.2	4194	4611.6	5299.2	4382.1	3771	5173.2
2	3447	3626	4923.9	3608.1	2375.1	5233.5	3087	2665.8	3300.3	4057.2	2403.9	4356.9	2511	1908	3465	2358	2835	3528	3951	3735	2376.9	2916.9	2724.3	4148.1	1968.3	3935.7	3819.6	3431.7	2463.3	3722.4	2382.3	3373.2	2044.8	2753.1	4065.3	3686.4	2709	3178.8	2223.9	4125.6
3	5850	7008.3	7631.1	4791.6	3759.3	6834.6	4854.6	5479.2	4919.4	8704.8	6078.6	4992.3	4797	4113.9	6045.3	4805.1	4392	4464.9	5453.1	5814	7083	8453.7	8712.9	5192.1	3783.6	4574.7	4739.4	5223.6	6841.8	5972.4	4854.6	5106.6	3542.4	3146.3	3659.2	4523.3	3119	5580.9	3680	4566.6
4	23130	9002.7	15581.7	9344.7	9980.1	23346.9	14726.7	21346.2	73260	48150	83790	41220	19710	33660	49590	65160	15948.9	11273.4	9054.9	8781.3	13397.4	22280.4	19942.2	17974.8	5840	5580	6766	7290	9720	6930	8440	7587	7231.5	5145.3	4523.2	5393.4	5486	7662.6	9913.5	7378.2
5	81990	45706.5	60672.6	35779.5	29070	74062.8	43010.1	84656.7	224550	100260	192690	125820	88110	174150	202140	163350	75276.9	49922.1	30001.5	66081.6	86347.8	75057.3	107702	64694.7	9390	7880	9350	24100	36790	8910	13880	31670	32570.9	9637.2	7494.2	8754.3	12212.1	10361.4	18697	23800.3
6	210420	152466	274604	159982	89021.7	235336	111604	209189	486450	322470	455670	376020	334980	419400	481950	364410	239967	94083.3	84312.9	152662	247126	218783	272138	161593	10870	8850	13130	94950	124110	9760	71260	101160	120130	10760	13150	17660	86400	71190	92790	110420
Counts/(5*10^4)	Vector								IGF2BP3								Scramble								shIGF2BP3#1								shIGF2BP3#2
week	Mouse 1	Mouse 2	Mouse 3	Mouse 4	Mouse 5	Mouse 6	Mouse 7	Mouse 8	Mouse 1	Mouse 2	Mouse 3	Mouse 4	Mouse 5	Mouse 6	Mouse 7	Mouse 8	Mouse 1	Mouse 2	Mouse 3	Mouse 4	Mouse 5	Mouse 6	Mouse 7	Mouse 8	Mouse 1	Mouse 2	Mouse 3	Mouse 4	Mouse 5	Mouse 6	Mouse 7	Mouse 8	Mouse 1	Mouse 2	Mouse 3	Mouse 4	Mouse 5	Mouse 6	Mouse 7	Mouse 8
1	0.0954	0.11016	0.13184	0.09366	0.077004	0.120636	0.073728	0.088272	0.114948	0.09567	0.078768	0.13302	0.08127	0.058266	0.104076	0.059166	0.08928	0.079974	0.094608	0.108396	0.11961	0.091422	0.069876	0.111726	0.095634	0.097182	0.111186	0.106506	0.126648	0.104364	0.058806	0.09576	0.099774	0.080424	0.08388	0.092232	0.105984	0.087642	0.07542	0.103464
2	0.06894	0.07252	0.098478	0.072162	0.047502	0.10467	0.06174	0.053316	0.066006	0.081144	0.048078	0.087138	0.05022	0.03816	0.0693	0.04716	0.0567	0.07056	0.07902	0.0747	0.047538	0.058338	0.054486	0.082962	0.039366	0.078714	0.076392	0.068634	0.049266	0.074448	0.047646	0.067464	0.040896	0.055062	0.081306	0.073728	0.05418	0.063576	0.044478	0.082512
3	0.117	0.140166	0.152622	0.095832	0.075186	0.136692	0.097092	0.109584	0.098388	0.174096	0.121572	0.099846	0.09594	0.082278	0.120906	0.096102	0.08784	0.089298	0.109062	0.11628	0.14166	0.169074	0.174258	0.103842	0.075672	0.091494	0.094788	0.104472	0.136836	0.119448	0.097092	0.102132	0.070848	0.062926	0.073184	0.090466	0.06238	0.111618	0.0736	0.091332
4	0.4626	0.180054	0.311634	0.186894	0.199602	0.466938	0.294534	0.426924	1.4652	0.963	1.6758	0.8244	0.3942	0.6732	0.9918	1.3032	0.318978	0.225468	0.181098	0.175626	0.267948	0.445608	0.398844	0.359496	0.1168	0.1116	0.13532	0.1458	0.1944	0.1386	0.1688	0.15174	0.14463	0.102906	0.090464	0.107868	0.10972	0.153252	0.19827	0.147564
5	1.6398	0.91413	1.21345	0.71559	0.5814	1.48126	0.860202	1.69313	4.491	2.0052	3.8538	2.5164	1.7622	3.483	4.0428	3.267	1.50554	0.998442	0.60003	1.32163	1.72696	1.50115	2.15404	1.29389	0.1878	0.1576	0.187	0.482	0.7358	0.1782	0.2776	0.6334	0.651418	0.192744	0.149884	0.175086	0.244242	0.207228	0.37394	0.476006
6	4.2084	3.04933	5.49207	3.19964	1.78043	4.70671	2.23209	4.18378	9.729	6.4494	9.1134	7.5204	6.6996	8.388	9.639	7.2882	4.79934	1.88167	1.68626	3.05325	4.94253	4.37566	5.44275	3.23186	0.2174	0.177	0.2626	1.899	2.4822	0.1952	1.4252	2.0232	2.4026	0.2152	0.263	0.3532	1.728	1.4238	1.8558	2.2084
P value (Vector versus IGF2BP3)	1.1e-05
P value (Scramble versus shIGF2BP3#1)	4e-05
P value (Scramble versus shIGF2BP3#2)	6.1e-05
One-way repeated-measures ANOVA test

## Sheet: fig2G
	number of lung nude
	Vector	IGF2BP3	Scramble	shIGF2BP3#1	shIGF2BP3#2
Mouse 1	7	17	8	1	7
Mouse 2	6	24	10	5	0
Mouse 3	9	19	6	0	9
Mouse 4	10	10	9	4	4
Mouse 5	4	19	7	3	3
Mouse 6	9	14	11	7	9
Mouse 7	8	11	13	2	1
Mouse 8	12	16	8	0	5
P value (Vector versus IGF2BP3)	0.000597
P value (Scramble versus shIGF2BP3#1)	0.000124
P value (Scramble versus shIGF2BP3#2)	0.0108846
Two-sided Student’s t test

## Sheet: fig2H
SUNE1	Vetor	IGF2BP3	Scramble	shIGF2BP3#1	shIGF2BP3#2
Ki67 staining value(%)	62.89	79.92	56.13	24.6	22.3
	49.34	90.65	57.77	20.32	30.67
	58.35	88.02	50.21	27.54	27.52
P value (Vector versus IGF2BP3)	0.00461
P value (Scramble versus shIGF2BP3#1)	0.000601
P value (Scramble versus shIGF2BP3#2)	0.00114
Two-sided Student’s t test

## Sheet: Sfig2A
qRT-PCR
Target	sample-ID	Ct
GAPDH	NP69-1	12.4
GAPDH	NP69-2	12.45
GAPDH	NP69-3	12.2
GAPDH	C666-1-1	12.95				NP69	C666-1	HNE1	HONE1	HK1	SUNE1
GAPDH	C666-1-2	13.01			Relative IGF2BP3 mRNA expression	1.18544	8.01162	4.12796	6.5376	3.48726	6.40306
GAPDH	C666-1-3	13.12				0.838235	10.3538	4.90899	5.23707	2.93242	8.62641
GAPDH	HNE1-1	13.23				0.976321	9.20293	3.1284	7.66752	2.62459	7.30437
GAPDH	HNE1-2	13.06			P value (NP69 versus C666-1)	0.000278
GAPDH	HNE1-3	14.06			P value (NP69 versus HNE1)	0.00434
GAPDH	HONE1-1	11.88			P value (NP69 versus HONE1)	0.00151
GAPDH	HONE1-2	10.95			P value (NP69 versus HK1)	0.00177
GAPDH	HONE1-3	11.56			P value (NP69 versus SUNE1)	0.000593
GAPDH	HK1-1	11.88			Ct represents the cycle threshold for each transcript.
GAPDH	HK1-2	12.47			The mRNA expression was calculated with 2[(Ct of gene) - (Ct of GAPDH)]
GAPDH	HK1-3	12.09			Two-sided Student’s t test
GAPDH	SUNE1-1	13.89
GAPDH	SUNE1-2	14.43
GAPDH	SUNE1-3	13.81
IGF2BP3	NP69-1	28.87
IGF2BP3	NP69-2	29.37
IGF2BP3	NP69-3	29.15
IGF2BP3	C666-1-1	26.79
IGF2BP3	C666-1-2	26.42
IGF2BP3	C666-1-3	26.59
IGF2BP3	HNE1-1	28.17
IGF2BP3	HNE1-2	27.92
IGF2BP3	HNE1-3	28.57
IGF2BP3	HONE1-1	25.52
IGF2BP3	HONE1-2	25.84
IGF2BP3	HONE1-3	25.29
IGF2BP3	HK1-1	27.11
IGF2BP3	HK1-2	27.36
IGF2BP3	HK1-3	27.52
IGF2BP3	SUNE1-1	28.13
IGF2BP3	SUNE1-2	27.7
IGF2BP3	SUNE1-3	27.94

## Sheet: Sfig3A
HONE1	Vetor	IGF2BP3	Scramble	shIGF2BP3#1	shIGF2BP3#2
Spheres/1000 cells	39	77	41	16	12
	33	72	36	14	21
	43	69	27	11	17
P value (Vector versus IGF2BP3)	0.000771
P value (Scramble versus shIGF2BP3#1)	0.00845
P value (Scramble versus shIGF2BP3#2)	0.0207
Two-sided Student’s t test
SUNE1	Vetor	IGF2BP3	Scramble	shIGF2BP3#1	shIGF2BP3#2
Spheres/1000 cells	47	81	52	22	21
	59	78	47	15	24
	45	93	46	18	26
P value (Vector versus IGF2BP3)	0.00602
P value (Scramble versus shIGF2BP3#1)	0.0004
P value (Scramble versus shIGF2BP3#2)	0.000471
Two-sided Student’s t test

## Sheet: fig3B
HONE1	Vetor	IGF2BP3	Scramble	shIGF2BP3#1	shIGF2BP3#2
SP fraction (%)	7.91	14.72	8.51	3.33	5.53
	8.2	13.85	6.8	4.55	4.91
	6.41	14.89	7.43	3.42	5.19
P value (Vector versus IGF2BP3)	0.000405
P value (Scramble versus shIGF2BP3#1)	0.00387
P value (Scramble versus shIGF2BP3#2)	0.0111
Two-sided Student’s t test
SUNE1	Vetor	IGF2BP3	Scramble	shIGF2BP3#1	shIGF2BP3#2
SP fraction (%)	9.1	16.03	9.38	4.22	6.23
	9.19	17.7	9.92	5.34	5.18
	8.78	14.86	8.38	5.48	7.32
P value (Vector versus IGF2BP3)	0.001
P value (Scramble versus shIGF2BP3#1)	0.00219
P value (Scramble versus shIGF2BP3#2)	0.0175
Two-sided Student’s t test

[truncated: 34 more sheets: fig3D, fig3E, fig3F, fig4A-Sfig4A, flg4B, fig4C, fig4E, fig4F, fig4G, fig4H, fig4I, fig4J, fig4K, Sfig4B, Sfig4C, S fig4D, S fig4E, S fig4G, Sfig4I, fig5A …]
